# Supplementary material for: Assisted Reproductive Technology Results Using Donor or Partner Sperm: A Danish Nationwide Register-Based Cohort Study
Source: J Clin Med. 2023 Mar 29;12(7):2571. doi: 10.3390/jcm12072571 (PMC10095571; doi:10.3390/jcm12072571)
Supplement: Supplementary file 1 [file jcm-12-02571-s001.zip]

Archive with 1 entries (1 files):
- jcm-2235061-supplementary.pdf
